# Supplementary material for: CD123 Is Consistently Expressed on NPM1-Mutated AML Cells
Source: Cancers (Basel). 2021 Jan 28;13(3):496. doi: 10.3390/cancers13030496 (PMC7865228; doi:10.3390/cancers13030496)
Supplement: Supplementary file 1 [file cancers-13-00496-s001.xlsx]

## Sheet: Table S1
Patient number	Karyoptype	Cytogenetic Risk
2	45, XY, add(5)(p13)[2],add(7)(q22),+8[8],-17[cp11]; 60,XY,+Y,+1,+2,add(7)(q22),+add(7)(q22),+8,+8,+9,+10,+12,+13,+18,+21,+21,+22[2]; 46,XY[7]	high
17	39-45,XY,-5,-10,add(11)(q23),-18,der(20)(?),+2-4 markers[cp18]	high
30	45,XX,inv(3)(q21q26) X 2,-7 [17]; 46,XX [3]	high
43	44,XY,der(4)del4(q11)t(4;?)(q11;?),del(17)(p13),-10,-13,-15,-18,+mar1,+mar2 [10]; 46,XY[10]	high
44	11q23 rearranged	high
45	45, XX, -5,del(7)(q22),+8,t(12;15)(p10;p10),add(17)(p12)[cp6]	high
50	11q23 rearranged	high
55	43-45 XX,del(2),t(2;22),del(3),-4,del(5),+8,del(11),del(12),t(12; 13),del(16),t(4;16),-18,+21;t(9;22) -p53	high
57	46,XX,-7[20]	high
59	42-43, XX,-3,-5,add(11)(p14),del(12)(p11),-15,-17,+mar[19]	high
62	Complex	high
79	41~46, X, r(X)[14],+4[2 ],t(5;?)(q23;?),-8[3],add(12)(q21~q24),-17,+mar1[cp20]	high
100	47,X add(X)(p22),add(3)(?p12),+4,add(10)(p13),del(11)(q22)[cp9]	high
106	45,XY,-7[12]; 46,XY[8]	high
110	46,XX,-7	high
112	46 XX,t(2;9)(p11-13;p13-24),t(3;18)(q24-q25;q23),t(16;21)(q22;q22)[18]; 46 XX,t(2;9)(p11-13; p13-24),t(3;18)(q24-q25;q23),t(16;21)(q22;q22)[2]	high
122	43~46,X,-Y,-7,t(9;12)(?q13;p12~13),-17[CP6]; 46,XY[2]	high
130	46,XX,t(3;3)(q21;q26)[20]	high
142	46,XY,t(9;22)(q22;q11.2)[20]	high
145	47,XX,del(7q),+11[17]; 46,XX [3]	high
20	46, XY[20]	intermediate
8	46, XX [16]	intermediate
9	46, XX [20]	intermediate
12	46, XX [20]	intermediate
13	46, XX [18]	intermediate
16	46, XX [15]	intermediate
18	46, XX [20]	intermediate
22	46, XY [20]	intermediate
23	46, XX [20]	intermediate
25	46,XX,del(9)	intermediate
37	46, XX [15]	intermediate
40	47,XY,+8 [8]; 48,XY,+8,+21 [7]; 46,XY[6]	intermediate
41	46, XY [16]	intermediate
46	46,XX,der(6)t(1;6)(q21-23;p21)[16]	intermediate
47	46,XY [15]	intermediate
48	46,XY [16]	intermediate
49	46 XY [12]	intermediate
51	46,XX, del(9)(q21) [3]; 46,XX[17]	intermediate
52	47,XX,+11	intermediate
56	46,,XY,del(9)	intermediate
58	47,XY,+8[17]	intermediate
60	46,XY [20]	intermediate
61	46,XX [20]	intermediate
63	46,XY,+der(11),-15[2]/46,XY[16]	intermediate
64	46, XY [20]	intermediate
65	46, XY [20]	intermediate
66	46,XY [20]	intermediate
67	46, XY [20]	intermediate
68	46, XY [16]	intermediate
69	46,XY [20]	intermediate
70	46, XY [20]	intermediate
71	46,XY [20]	intermediate
72	46,XY [20]	intermediate
73	46,XX [16]	intermediate
74	46,XY [20]	intermediate
75	46,XX [20]	intermediate
76	47,XX,+21[10]/46,XX[6]	intermediate
77	46,XY [20]	intermediate
78	46,XY [20]	intermediate
81	46,XY [18]	intermediate
83	46,XY [20]	intermediate
84	46,XY,del6(q23;q25)[5];46,XY[15]	intermediate
85	46,XX [20]	intermediate
88	46,XX [20]	intermediate
89	46,XX [20]	intermediate
90	46,XX[18]	intermediate
93	46,XY [20]	intermediate
94	47,XX,+11[15]; 46,XX [1]	intermediate
95	46, XX [20]	intermediate
99	46,XY [20]	intermediate
101	46, XY [20]	intermediate
102	46, XX [20]	intermediate
103	47, XY +6 [6(+6)]; 46 XY [(1)]	intermediate
104	46,XX [20]	intermediate
105	46,XY [20]	intermediate
107	46,XX [20]	intermediate
109	46,XX [20]	intermediate
113	46,XX [18]	intermediate
114	46,XX [20]	intermediate
116	47,XX,+8,inv(11)(q21;q23)[19], 46,XX [1]	intermediate
117	46,XY [20]	intermediate
119	46,XX [14]	intermediate
120	47, XY,+8/46,XY,dup(1)(q21q32)	intermediate
121	46,XX [20]	intermediate
124	46,XX[20]	intermediate
125	46,XY,der(7)((?)[3]/47,idem,+11[12]/47,XY,+8[5]/46,XY[1]	intermediate
129	46,XY [20]	intermediate
131	46,XY,t(3;8)(q26;q24)[20]	intermediate
133	46,XY [20]	intermediate
134	46,XY [20]	intermediate
135	46,XY [20]	intermediate
137	46,XY [20]	intermediate
138	46,XY [20]	intermediate
139	46,XY [20]	intermediate
140	46,XX [20]	intermediate
143	46,XX [20]	intermediate
147	46,XX [20]	intermediate
148	47,XX,+8 [4]; 46,XX [16]	intermediate
150	47,XY,+22 [18]; 46,XY [2]	intermediate
151	46,XY [20]	intermediate
10	46,XX [20]	intermediate
132	46,XY,inv(16)(p13q22)[20]	low
42	46,XX,inv(16)(p13q22)[18]; 46,XX[2]	low
53	46 XX,t(15;17)[20]	low
54	48,XY,t(1;5)(p34;p13),t(2;10)(p25~23;q22),+8,inv(16)(p13q22),+22[20]	low
80	46,XX,inv(16)(p13q22)[20]	low
87	46,XY,t(8;21)(q22;q22)	low
96	46,XY,inv(16)(p13q22)[20]	low
97	46,XX,inv(16)(p13q22)[20]	low
108	46,XX,inv(16)[16]	low
111	46,XY,inv(16)[16]	low
1	N/A
3	N/A
4	N/A
5	N/A
6	N/A
7	N/A
11	N/A
14	N/A
15	N/A
19	N/A
21	N/A
24	N/A
26	N/A
27	N/A
28	N/A
29	N/A
31	N/A
32	N/A
33	N/A
34	N/A
35	N/A
36	N/A
38	N/A
39	N/A
82	N/A
86	N/A
91	N/A
92	N/A
98	N/A
115	N/A
118	N/A
123	N/A
126	N/A
127	N/A
128	N/A
136	N/A
141	N/A
144	N/A
146	N/A
149	N/A
